# Supplementary material for: Differential SAGE analysis in Arabidopsis uncovers increased transcriptome complexity in response to low temperature
Source: BMC Genomics. 2008 Sep 22;9:434. doi: 10.1186/1471-2164-9-434 (PMC2568001; doi:10.1186/1471-2164-9-434)
Supplement: Additional file 4 — Distribution of 6 mer promoter elements over-represented among the regulatory regions of 126 genes significantly up-regulated after 30 minutes exposure to low temperature. [file 1471-2164-9-434-S4.xls]

## Sheet: Sheet1
Supplementary Figure S2: Distribution of 6mer promoter elements over-represented among the clsuter of 126 genes up-regulated after 30 minutes of low temperature treatment as described in Figure 3A.
Motiff type	CODE	P-Value	AT1G67740	AT1G73660	AT2G17230	AT2G17450	AT2G23810	AT2G45130	AT4G30270	AT5G25350	AT5G46710	AT3G04720	AT3G30775	AT3G44260	AT5G05440	AT5G49360	AT4G01250	AT5G16110	AT1G03090	AT1G28330	AT5G16340	AT2G15890	AT3G02170	AT5G57480	AT2G25900	AT4G15540	AT5G46860	AT2G37130	AT1G15670	AT4G16460	AT4G27280	AT4G32480	AT5G63160	AT2G38530	AT2G43150	AT3G18080	AT5G07440	AT3G52800	AT2G17880	AT1G09740	AT3G04810	AT3G48530	AT5G42500	AT5G02380	AT3G09922	AT5G11670	AT5G14920	AT1G55280	AT3G12570
SORLREP3AT one of "Sequences Over-Represented in Light-Repressed Promoters (SORLREPs) in Arabidopsis	ATATAT	1.08755e-38
	AATTTT	1.16977e-32
AT1BOX "AT-1 box (AT-rich element)" found in the promoter region of the genes for tobacco ( N.p.) chlorophyll a/b binding protein (cab) and small subunit of ribulose-1,5-bisphosphate carboxylase (rbcS) / CARG3ATAP3 "CArG3" found in the Arabidopsis (A.t.) APETALA3 (AP3) gene promoter	ATATTT	3.67784e-31
	TTTTAA	2.05666e-30
AT1BOX "AT-1 box (AT-rich element)" found in the promoter region of the genes for tobacco ( N.p.) chlorophyll a/b binding protein (cab) and small subunit of ribulose-1,5-bisphosphate carboxylase (rbcS)	TTTTTA	4.56897e-30
	TATATA	1.36814e-29
	AAAAAT	3.53897e-29
	TTAAAA	7.16272e-29
	TAAAAA	3.85588e-28
LREBOX3PSRBCS3 "LRE (light-responsive element) Box III" of pea (P.s.) rbcS-3A gene / AT1BOX "AT-1 box (AT-rich element)" found in the promoter region of the genes for tobacco ( N.p.) chlorophyll a/b binding protein (cab) and small subunit of ribulose-1,5-bisphosphate carboxylase (rbcS)	TATTTT	3.38669e-27
23BPUASNSCYCB1 "23 bp UAS (Upstream activating sequence)" found in the promoter of Nicotiana sylvestris (N.s.) CycB1 gene	TTATTT	4.2505e-27
EVENINGAT "Evening element" found 46 times in the promoters of 31 cycling genes in Arabidopsis thaliana (Harmer et al. 2000)	AAAATA	2.99741e-25
IBOXLSCMCUCUMISIN "I-box-like sequence" found in the region (from -254 to -215) of cucumisin (a subtilisin-like serine protease) in the fruit of melon (Cucumis melo L.)	ATAAAA	9.23572e-25
	AATAAA	6.33408e-24
	TAAAAT	1.10624e-22
	AAATAA	7.69753e-22
SURE1STPAT21 Sucrose Responsive Element (SURE)	AGAAAA	2.86597e-21
EVENINGAT "Evening element" found 46 times in the promoters of 31 cycling genes in Arabidopsis thaliana (Harmer et al. 2000)	AAATAT	7.20759e-21
AT1BOX "AT-1 box (AT-rich element)" found in the promoter region of the genes for tobacco ( N.p.) chlorophyll a/b binding protein (cab) and small subunit of ribulose-1,5-bisphosphate carboxylase (rbcS)	AATATT	7.96709e-21
	ATTAAT	1.56764e-17
	ACAAAT	2.96874e-16
	ATAATA	1.01782e-15
	TCAAAA	1.03148e-15
	TAAATA	1.6904e-15
	CAAATA	1.89479e-15
	CATATT	2.43271e-15
	TCATAT	6.61096e-15
ATHB5ATCORE Consensus binding sequence for Arabidopsis (A.T.) class I HDzip (Homeodomein-leucine zipper) protein, ATHB5	AATAAT	1.86041e-14
	ACTTTT	1.05831e-13
IBOXCORENT "I-box core motif" in the CAMs (conserved DNA modular arrays) associated with light-responsive promoter regions	ATAAGA	2.20613e-13
23BPUASNSCYCB1 "23 bp UAS (Upstream activating sequence)" found in the promoter of Nicotiana sylvestris (N.s.) CycB1 gene	ACCAAA	2.49595e-13
ATHB6COREAT Consensus binding sequence for Arabidopsis (A.T.) homeodomain-leucine zipper protein, ATHB6	TTATTA	9.0297e-13
	TATTAC	6.82681e-08
	ATGCAT	7.97619e-08
	CAATAT	8.27492e-08
	AAATGT	9.07213e-12
SURE2STPAT21 Sucrose Responsive Element 2 (SURE2)	ACTAAT	1.4068e-10
	TCTATA	2.66521e-08
EVENINGAT "Evening element" found 46 times in the promoters of 31 cycling genes in Arabidopsis thaliana (Harmer et al. 2000)	AATATC	2.98669e-08
	AACTAT	1.8687e-08
LREBOX3PSRBCS3 "LRE (light-responsive element) Box III" of pea (P.s.) rbcS-3A gene	ACTATT	1.89456e-08
ATHB5ATCORE Consensus binding sequence for Arabidopsis (A.T.) class I HDzip (Homeodomein-leucine zipper) protein, ATHB5	CAATAA	1.11507e-08
	ATTAGT	1.30413e-08
	ATCATA	4.93487e-09
	TTCTTG	1.24943e-13
GAGAGMGSA1 "GAGA element" found in the promoter of the heme and chlorophyll synthesis gene Gsa1 in soybean (G.m.)	AGAGAG	2.12355e-13
	GACATA	4.33479e-06
GAGAGMGSA1 "GAGA element" found in the promoter of the heme and chlorophyll synthesis gene Gsa1 in soybean (G.m.)	GAGAGA	1.52259e-12
OBF5ATGST6 "OBF5 (ocs element binding factor 5)" binding site found in the Arabidopsis (A.t.) GST6 gene promoter	ATCTTA	9.73033e-12
	TGTTCT	1.21762e-11
ATHB5ATCORE Consensus binding sequence for Arabidopsis (A.T.) class I HDzip (Homeodomein-leucine zipper) protein, ATHB5	AATGAT	2.81213e-11
	ACATAT	8.82793e-11
	ACTTCT	1.19169e-10
CARG1ATAP3 "CArG1" found in the Arabidopsis (A.t.) APETALA3 (AP3) gene promoter	TACATA	6.06369e-10
OBF5ATGST6 "OBF5 (ocs element binding factor 5)" binding site found in the Arabidopsis (A.t.) GST6 gene promoter	TGTCAT	8.53313e-10
	TTAGAG	9.00039e-10
	ATAGTT	1.01009e-09
	TTAAGT	1.46597e-09
	ATAGTA	1.72104e-09
	ACTTAA	2.89004e-09
23BPUASNSCYCB1 "23 bp UAS (Upstream activating sequence)" found in the promoter of Nicotiana sylvestris (N.s.) CycB1 gene	CCAAAC	3.59846e-09
	ATATGT	3.71456e-09
	TACTTC	4.06845e-09
	GACTTT	4.98048e-09
	AATAGT	6.38186e-09
	ATGACA	7.09335e-09
	GTTTGG	1.45699e-08
ELRENTCHN50 Elicitor-responsive element (ElRE)	AAAGTC	1.74365e-08
	CTCTAA	2.03672e-08
	TGTAGA	2.13696e-08
	GAAGTA	2.14378e-08
	GCTCAA	3.29934e-08
	CATACA	6.35994e-08
	ATTACG	0.00580577
	CAAGCT	1.39801e-07
	GAAGAG	1.69098e-07
	TCTCGA	2.40045e-07
	TAGTAT	2.77528e-07
	GGATTT	4.77295e-07
OBF5ATGST6 "OBF5 (ocs element binding factor 5)" binding site found in the Arabidopsis (A.t.) GST6 gene promoter	TATGTC	5.51062e-07
	AACCGG	6.50959e-07
	TCCTTG	6.8436e-07
	GAGAAC	7.55673e-07
	AACCCT	8.18646e-07
	CACACA	1.07186e-06
	ACATAC	1.14499e-06
	ACTCGA	1.18972e-06
	ACATGT	1.27886e-06
	AGGGTT	1.43766e-06
	TGGTCA	0.00013651
ELRENTCHN50 Elicitor-responsive element (ElRE)	GGTCAA	0.000145608
	CTTATC	0.000146767
	CCAGAG	0.000164861
	CCTTGG	0.000314222
	GCTGTA	0.000319905
IBOX "I box"	GATAAG	0.000334481
	TACAGC	0.000361657
MYCATRD22 Binding site for MYC (rd22BP1) in Arabidopsis (A.t.) dehydration-resposive gene, rd22	CACATG	2.51982e-06
	CTACTA	2.99438e-05
CARG2ATAP3 "CArG2" found in the Arabidopsis (A.t.) APETALA3 (AP3) gene promoter	GGATTA	3.22297e-05
	TGACCA	3.45126e-05
	CGGAGC	3.58448e-05
	TCCGAT	3.73712e-05
CANBNNAPA Core of "(CA)n element" in storage protein genes in Brasica napus (B.n.)	CTAACA	3.88109e-05
	TCGAGT	3.88726e-05
	TAGTAG	5.44789e-05
	CTTCCT	5.69817e-05
	CTCAAG	6.16869e-05
	ACCAGA	1.81925e-06
	CTTGAG	1.85209e-06
	ACACAC	1.85654e-06
	GTTCTC	2.05771e-06
	CTGGAG	2.3823e-06
	TACCAG	2.5121e-06
	CTCCAG	3.27357e-06
	ACCTGA	3.46475e-06
	TTCTCG	4.0332e-06
	CTGCTC	5.49809e-06
	CTCGAC	5.71969e-06
	TAGATG	7.06013e-06
CANBNNAPA Core of "(CA)n element" in storage protein genes in Brasica napus (B.n.)	CGAACA	7.26067e-06
	AGGGAG	7.42077e-06
	CATCTA	7.48335e-06
CANBNNAPA Core of "(CA)n element" in storage protein genes in Brasica napus (B.n.)	GAACAC	8.08525e-06
	CCAGAA	8.1383e-06
	AGGAAG	9.32532e-06
	TGTTCG	1.10983e-05
	TCGAAC	1.31549e-05
	CTCCCT	1.35997e-05
	AGTCAT	1.53769e-05
	TCGGGT	1.62852e-05
	GTTCGA	1.78153e-05
	GGGGTG	1.87318e-05
	CACCCC	1.87318e-05
	ATGCTC	2.78339e-05
	GAGACC	6.53924e-05
	GTCGAA	7.06505e-05
	TGCTCC	7.2089e-05
	AGATCT	7.29284e-05
	GGAGCA	8.1594e-05
	TCGACC	8.62598e-05
CARG2ATAP3 "CArG2" found in the Arabidopsis (A.t.) APETALA3 (AP3) gene promoter	CTTACC	0.000107977
	TTCTGG	0.000134987
	CCTAGA	0.000165245
	TCGACA	0.000199453
	GTCGTT	0.000209049
	GGTGCT	0.000257548
	CCCTGC	0.000298443
	GCAGGG	0.000366779
	GGTAAG	0.000397173
	TGACCT	0.000406958
	TGTCGA	0.000432448
	AGCACC	0.000570845
	TTTACG	0.000593504
	TTCGAC	0.000628291
	CCGCCG	0.000735854
	TAACGC	0.000759873
	GGTCGA	0.000980863
	TGAGCG	0.00121151
	TCCGAG	0.00124327
	CTCGGA	0.00127846
	GCCATC	0.00166259
	GATGGC	0.00166259
	TCGTAA	0.00181101
	CCTGCA	0.0018142
	CGCCGA	0.00208583
	TCGGCG	0.00226906
	TGCAGG	0.00268791
	GACGAG	0.0028018
	CCAGGG	0.00325422
	CCCTGG	0.00332052
	ATGCGT	0.0033286
	ATGGCC	0.00356961
	CACGGA	0.00357405
	TCGTCT	0.00399942
	CGGCGG	0.00589304
	GCTCCC	0.00676358
	CTATAG	0.00711477
	GGGAGC	0.00721751
	AGTCCG	0.0072481
	CATACC	0.00773738
	TTCCCG	0.00786984
	CGGACT	0.00845502
	CCTCGG	0.00862232
	CCCGCT	0.00889765
	ACCGCT	0.00891917
	TCCGTG	0.00898865
	AGCGGT	0.0097379
	ACCAGG	0.00995523
	GAGCAT	2.10979e-05
	CCTGAG	2.18874e-05
	CTCAGG	2.47725e-05
	GAGCAG	2.76507e-05
[truncated: 79 more columns]
